# Supplementary material for: Lipo‐Glc‐1,6‐P2 : A Bioprecursor Prodrug for Phosphomannomutase‐2 Congenital Disorder of Glycosylation
Source: IUBMB Life. 2026 Apr 12;78(4):e70101. doi: 10.1002/iub.70101 (PMC13071126; doi:10.1002/iub.70101)
Supplement: Supplementary file 2 — File S1: PAMPA assay. [file IUB-78-0-s002.xlsx]

## Sheet: PAMPA assay
						Donor Plate (t0)		Acceptor Plate
STD	t (h)	t (s)	rpm	T (°C)	l	Abs 1:20	Abs 500uM exstimated	Abs 1:20 exstimated	Abs		%T (1:10)	%T (500 uM)		Pe	Literature
Coumarin	16	57600	50	37	277	0.278176	5.56352	0.0728945	1.45789	5.87406e-06	26.2045	26.2045	1.5424	9.06017	22.1
Ranitidina	16	57600	50	37	313	0.383973	7.67946	0.000236361	0.00472723	5.87406e-06	0.0615568	0.0615568	0.00184841	0.0108577	0.5
Carbamazepina	16	57600	50	37	285	0.358447	7.16894	0.0797973	1.59595	5.87406e-06	22.262	22.262	0.589218	3.4611	11.3
Atenololo	16	57600	50	37	274	0.037034	0.740681	0.000300297	0.00600594	5.87406e-06	0.810867	0.810867	0.0163503	0.0960426	0
Norfloxacina	16	57600	50	37	271	1.5665	31.33	0.0552805	1.10561	5.87406e-06	3.52892	3.52892	0.111901	0.657315	0.9
Lipo-Glc-1,6-P2	16	57600	50	37	262	0.039536	0.79072	0.00192741	0.0385481	5.87406e-06	4.87506	4.87506	0.158119	0.928801
