# Supplementary material for: Lipo‐Glc‐1,6‐P2 : A Bioprecursor Prodrug for Phosphomannomutase‐2 Congenital Disorder of Glycosylation
Source: IUBMB Life. 2026 Apr 12;78(4):e70101. doi: 10.1002/iub.70101 (PMC13071126; doi:10.1002/iub.70101)
Supplement: Supplementary file 3 — File S2: Metabolomics data. [file IUB-78-0-s001.xlsx]

## Sheet: raw_data_assigned
List of identified and quantified metabolites assigned in the NMR metabolic profiles acquired in lipo-Glc-1,6-P2 and no ligand cell polar extracts. For each replicate and metabolite, the corresponding bin intensity -normalized to the total area of the spectrum -is reported.
Class	Formate	ATP	Inosine	Adenine + NAD+	UDP	Phenylalanine	Tryptophan	Fumarate	UDP-Nac + UDP-Glc	Uridine	Serine	Proline	Myo-inositol	Phosphocholine	Glycine	GSH	Citrate	Glutamate	UDP-GlcNAC	Acetate	Lysine	Alanine	Lactate	Propionate	Isoleucine	Valine	Leucine
Lipo	0.0038679	0.00060402	0.00077358	0.00114712	0.00034519	0.00077783	0.00028083	0.00013609	0.0104077	0.00037358	0.00663148	0.00251089	0.00372336	0.0277433	0.00373966	0.00435552	0.00287878	0.0312855	0.0177841	0.0161475	0.00238811	0.00733065	0.0872445	0.00308781	0.00229167	0.00351672	0.00730283
Lipo	0.00321666	0.00089131	0.00087573	0.00125012	0.00062586	0.00099618	0.00046693	0.00017494	0.00989777	0.00040302	0.00621094	0.00232196	0.0033535	0.0272318	0.00533531	0.00532406	0.00237544	0.0293387	0.0164468	0.022922	0.00242479	0.00679471	0.0769601	0.00361048	0.0023764	0.00350905	0.00661252
Lipo	0.00359793	0.00074962	0.00101537	0.00149764	0.0006495	0.00103865	0.00056275	0.00019281	0.00950582	0.0006972	0.00663701	0.00279532	0.00368231	0.0261865	0.00447293	0.0048266	0.00300949	0.0304823	0.0165242	0.0194437	0.00284388	0.0063517	0.0761362	0.00368651	0.00244746	0.00364787	0.00686909
Lipo	0.00243035	0.00084896	0.00104625	0.00145939	0.00091143	0.00126481	0.00060768	0.00022879	0.00956203	0.00071421	0.00652501	0.00241741	0.0033455	0.0264811	0.00478958	0.00470892	0.00252872	0.0276828	0.0162588	0.0134948	0.00276801	0.00652615	0.076413	0.00333109	0.00247514	0.0037676	0.00734584
Untreated	0.00437355	0.00169692	0.00153662	0.00213228	3.516e-05	0.00022744	0	0.00012897	0.00765168	0.00010929	0.00519761	0.00086761	0.00209669	0.0243887	0.00622971	0.00633007	0.0015052	0.0290253	0.0122422	0.0198587	0.00213046	0.00608835	0.100224	0.00315446	0.00189228	0.00328045	0.00731018
Untreated	0.00253606	0.00181916	0.00154236	0.00201574	0.00029392	0.00029991	4.115e-05	0.00022506	0.00739683	0.00012083	0.00471709	0.00109803	0.00243419	0.0244669	0.00739884	0.0071874	0.00181525	0.0302449	0.0126333	0.0138217	0.00273999	0.00680255	0.0975198	0.00287269	0.00219989	0.00352228	0.00723683
Untreated	0.00224036	0.00175207	0.00136809	0.0018216	0.00045252	0.00055649	0.00029549	0.00041039	0.00708706	0.00031425	0.00446605	0.00174829	0.00314131	0.0236331	0.00733177	0.00719473	0.00202054	0.0339634	0.0128664	0.0134811	0.00262322	0.00729806	0.089008	0.00270248	0.0021238	0.00330169	0.00677562
Untreated	0.00187265	0.00160194	0.00127812	0.00177419	0.00030374	0.00030471	0.00012136	0.00031974	0.00718721	8.922e-05	0.00465628	0.00148784	0.00307495	0.0231655	0.00719949	0.00696077	0.00188116	0.0356282	0.0132636	0.0113617	0.00244236	0.00772932	0.0975339	0.00288415	0.00228759	0.00364904	0.00738115
